# Supplementary material for: 2D Ruddlesden-Popper Perovskite (C6H5NH3)2CsPb2Cl7 with Favorable Radiative Recombination and Field-Effect Transport
Source: Materials (Basel). 2026 May 11;19(10):1991. doi: 10.3390/ma19101991 (PMC13209095; doi:10.3390/ma19101991)
Supplement: Supplementary file 1 [file materials-19-01991-s001.zip]

Archive with 1 entries (1 files):
- materials-4302102-supplementary.pdf
